# Supplementary material for: Signals of Potential Species Associations Offer Clues about Community Organisation of Stream Fish across Seasons
Source: Animals (Basel). 2022 Jul 3;12(13):1721. doi: 10.3390/ani12131721 (PMC9265093; doi:10.3390/ani12131721)
Supplement: Supplementary file 1 [file animals-12-01721-s001.zip]

Archive with 1 entries (1 files):
- animals-1718420-supplementary.pdf
